# Supplementary material for: Inhibition of FGFR Signaling by Targeting FGF/FGFR Extracellular Interactions: Towards the Comprehension of the Molecular Mechanism through NMR Approaches
Source: Int J Mol Sci. 2022 Sep 17;23(18):10860. doi: 10.3390/ijms231810860 (PMC9503799; doi:10.3390/ijms231810860)
Supplement: Supplementary file 1 [file ijms-23-10860-s001.zip]

Archive with 1 entries (1 files):
- ijms-1873547-supplementary.pdf
